# Supplementary material for: Cutaneous Localization of Classic Hodgkin Lymphoma Associated with Mycosis Fungoides: Report of a Rare Event and Review of the Literature
Source: Life (Basel). 2021 Oct 11;11(10):1069. doi: 10.3390/life11101069 (PMC8537882; doi:10.3390/life11101069)
Supplement: Supplementary file 1 [file life-11-01069-s001.zip]

Archive with 1 entries (1 files):
- life-1404653-supplementary.pdf
